# Supplementary material for: Fetal Urinary Cystatin C, NGAL and Beta-2-Microglobulin as Predictors of Postnatal Renal Function Impairment and Death in Fetuses with Lower Urinary Tract Obstruction
Source: J Clin Med. 2026 Mar 8;15(5):2056. doi: 10.3390/jcm15052056 (PMC12986259; doi:10.3390/jcm15052056)
Supplement: Supplementary file 1 [file jcm-15-02056-s001.zip]

Archive with 1 entries (1 files):
- jcm-4125643-supplementary.pdf
